# Supplementary material for: Integrated maternity care: A concept analysis
Source: PLoS One. 2024 Aug 1;19(8):e0306979. doi: 10.1371/journal.pone.0306979 (PMC11293731; doi:10.1371/journal.pone.0306979)
Supplement: S1 File — (XLSX) [file pone.0306979.s001.xlsx]

## Sheet: details
RESEARCH CHARACTERISTICS						ATTRIBUTES			ANTECEDENTS			CONSEQUENCES		BOUNDARIES
Author/year	Title paper	Type of paper	Research method	aims of the study	Notes	Collaboration	Organisation	Woman centeredness	Role clarity	Culture	Good communication	Continuity of care	Improving quality of care
De Vries, 2018	How (not) to create value based integrated maternity care: Lessons from the Netherlands.	conference abstract -	not applicable - opinion based			collaboration between care professionals							Wordt in de introductie als volgt geschetst: To maximize health and satifaction while minimizing costs is suggested as a consequence to a model of integrated maternity care: a well-organized system of referral between primary and specialist care.
Pieters et al, 2018	Improving inter-organizational care-cure designs: specialization versus integration.	research	exploratory research with mixed method approach (literature review; qualitative, interviews; quantitative, surveys and data)	In this research, we will study the different inter-organizational designs by focusing first on what the problem is with a design where care and cure are delivered by separate organizations and why it is a problem, before turning to solutions of integrated care.		The authors advise a collaborative model to improve collaboration between different organisations.	A formal collaboration is advised. The improved hospital model where midwives are also are part of the hospital and partial merging are not advised.		Maximale inzet van beschikbare expertise in de zorgketen op maat voor de vrouw.	All involved maternity care organisations have to take part in a formal organisation. Partially integrating can worsen the outcomes because of distrust. High risk will be less referred to hospitals.
Franx & Steegers, 2019	Verloskunde in transitie	Policy / opinion	Descriptive literature based on guidelines.	beschrijving stand van zaken geboortezorg in nederland met de uitdagingen en verwachtingen voor 2020-2029. De uitdagingen worden beschreven en waar ze denken dat de zorg naar toe gaat de komende 10 jaar. Mogelijke oplossingsrichtingen of knelpunten komen niet aan bod. Integrale zorg wordt beschreven als integratie van de organisatie van de zorg waarbij de basis risicoselectie er niet meer is en d…			Om beter integraal te kunnen werken wordt de zorg in samenwerkingsverbanden georganiseerd.	De zorg wordt op maat voor de vrouw integraal georganiseerd
Romijn et al, 2018	Interprofessional collaboration among care professionals in obstetrical care: are perceptions aligned?	Research	Quantitative (surveys)	We aimed to understand how different care professionals in an obstetrical team assess interprofessional collaboration to gain insight into the extent to which their perceptions are aligned.		Introduction: integrated care requires effective collaboration between different care professionals working in different organisations (prim and sec. care)				There is room for improvement in: sharing opinions, discussing new practices and respecting each other to improve collaboration. An intervention to improve this is CRM training to create mutual respect.	Sharing opinions and dsicussing practices seem particularly imprtant to support interprofessional collaboration.> MDO
O'Keeffe, 1997	Managed obstetrical care.	Policy	Not applicable	advise for re structuring maternity care in the USA.			Model wordt geschetst als: Comprehensive network of all maternal/newborn care providers. With attentive preventive services and broad participation from multiple medical, nursing and paramedical practitioners. Maternity care should be delivered through and integrated health care and finance system. The network of providers should be coordinated by a patient care coordinator who serves as the foca…				The care should be directed through physician directed guidelines and real time data should be collected and shared with the care team which must continuously evaluate.		A model is proposed to achieve integrated care. They want to realize the potential gains in both efficacy and efficiency. The mother should receive appropriate care at the appropriate time in the appropriate place.
Mattocks, 2019	Understanding Maternity Care Coordination for Women Veterans Using an Integrated Care Model Approach.	Research	Quantitative (surveys)	An increasing number of women vet- erans are using VA maternity benefits for their preg- nancies. However, because the VA does not offer ob- stetrical care, women must seek maternity care from non-VA providers. The growing number of women using non-VA care has increased the importance of understanding how this care is integrated with on- going VA medical and mental health services and how percept…	note: gaat over integratie van veteran care with maternity care and that's called integration of care.	collaboration between VA care in general and maternity care providers	gesteld wordt dat (in introductie): Patient care that is coordinated across professionals, facilities and support systems; continuous over time and between visits. Suggested by the woman: a care coordinator who woversees care.	gesteld wordt dat: care is tailored to the patients' needs and preferences.. integrated care is based on shared responsibility between patient and caregiver for optimizing health.
Cellissen et al, 2018	Integrating care by payment reform A workshop on the implementing of bundled payments for birth care in the Netherland.	conference abstract -	not applicable - experience based	The aim of this workshop is to discuss key premises of the Dutch bundled payment model and to share experiences with implementation by birth care organizations.		enhance collaboration between differerent birth care providers.	bundled payment models shift financial and clinical accountability to a single provider-led entity that typically must manage a budget and ensure quality. This model is implemented and not outlined in this conference paper.						various policies have been implemented to improve quality of care and collaboration between professionals to lower mortality rates. There are no results discussed about these outcomes.
Coupland ea 2019	Developing a model of care for Substance Use in Pregnancy and Parenting Services in Sydney, Australia.	conference abstract -	Mixed method (literature review and qualitative, interviews)		Note: gaat over specifieke patientengroep.	collaboration between teams and agencies is important to achieve integrated care.	an integrated care approach is involving a care pathway of multi-disciplinary service delivery from antenatal to postnatal care , from hospital to community. As a result from the interviews with care professionals: organisational structures, team governance ,case management, adequate staff resources to support building trust and engagement with clients and opportuniteis to reflect on team practic…	care professionals reported that engagement with clients was facilitated by client-centred approaches	care professionals need to have particular personal qualities, training and experience. Role clarity is important to influence the collaboration accross disciplines and organisations.	building trust is important in good collaboration.	care pathway
Posthumus et al, 2013	coupland	Research	Descriptive literature review	highlights the advantages of greater collaboration between community midwives and obstetricians in the Netherlands, (2) describes a model of shared care in which the expertise of caregivers is endorsed and a range of practitioner behaviors, practices, and policies which can contribute to collaborative obstetric health care are pro- vided, and (3) describes the pilot implementation of shared obste…		A model for integrated maternity care is suggested out of literature review: these elements are mentioned to be important in such a model: continuity of care, patient centeredness en interprofessional collaboration between midwives and obstetricians	a casemanager oversees the care thru the whole process. Care provider is close to the community of the women. Shared sense of responsibility. Continuous evaluation and feedback	A model for integrated maternity care is suggested out of literature review: these elements are mentioned to be important in such a model: continuity of care, patient centeredness en interprofessional collaboration.	element mentioned for interprofessional collaboration: clear definition of roles of different prof.	joint set of aims and ambitions for collaborations, stimulation of trust among the professionals, strong leadership , training on team work and interprof. Education.	There are templates for standardised care pathways. Interdisciplinairy electronic patient notes. Frequent meetings to discuss care plan. Care plan for the pregnant woman, frequent ant thorough communications with the pregnant woman	A model for integrated maternity care is suggested out of literature review: these elements are mentioned to be important in such a model: continuity of care, patient centeredness en interprofessional collaboration. Continuity of care means eg short waiting times for referral to other health care professionals.
Thomas et al, 1987	Evaluation of an integrated community antenatal clinic.	Research	Mixed method (qualitative, interviews and quantitative, data (case control?) and surveys)	To compare / evaluate the results of integrated antenatal care with existing forms of care.		collaboration between general practitioner, community midwife and obstetricians	An integrated community antenatal clinic: The professionals are at one location using the same patient record and working with agreed protocols.				there are close working arrangements between the professionals. And same patient records	Women reported: greater continuity of care from the obst. But less from GP an midwife in integrated care.	fewer women suffered hypertension in int. Care , they reported a shorter waiting time and greater satisfaction in communication with staff
Jolivet, 2009	Blueprint for Action. Steps Toward a High-Quality, High-Value Maternity Care System.	Conference summary	not applicable - policy based				er wordt een beeld geschetst zoals int.care eruit zou moeten zien: highly functioning teams and integrated systems of care coordination, administration and delivery.	it should be a woman-and family centered model. A shift should be made from professional centred to woman centred care.
Perdok et al, 2016	Opinions of maternity care professionals and other stakeholders about integration of maternity care: a qualitative study in the Netherlands.	Research	Qualitative (interviews and focus groups)	This study aims to give insight into the opinions of maternity care professionals and other stakeholders on the integration of midwife-led care and obstetrician-led care and on the facilitating and inhibiting factors for integrating maternity care.		integration of midwife-led and obstetrician-led care.	participants said a new modified payment structure based on the actual amount of work performed was seen as a facilitating factor for integrated care.	an integrated maternity care system may improve client centred care. > hier lijkt het dan toch een consequence te zijn.	autonomy is an important factor for succesfull implementation of integrated care. Integrated care should include a shift of responsibilities between professionals	shared vision is important		an integrated maternity care system may improve continuity of care
Boesveld et al, 2017	Typology of birth centres in the Netherlands using the Rainbow model of integrated care: results of the Dutch Birth Centre Study.	Research	Mixed method (qualitative, interviews and quantitative, surveys)_			Delivering integrated (birth) care demands both inter-professional and interorganizational collaboration.		Patient centred care (clinical integration) is a key concept of integrated care but demands a change in focus in organizations that are traditionally more physician-centred.		shared vision is important
Prins et al, 2013	Advantages of midwife-led continuity model of care.	??	Not applicable – opinion based			collaboration between care professionals						this is a suggestion/opinion: continuity of care as much as possible in a small team of midwives. Where high risk is referred to an obstetrician. The midwife continuous medical care also in high care patients.		er is geen consensus over het begrip integrale geboortezorg. Er wordt veelal naar shared care gestreefd. Hier heeft een groep professionals een gezamenlijke verantwoordelijkheid voor zwangeren in een regio. Continuiteit van zorg wordt gewaarborgd door coordinatie van zorg door een vlk of gyn.
Hall et al, 2006	A qualitative study of an integrated maternity, drugs and social care service for drug-using women.	Research	Qualitative (interviews)	that aimed to gain an understanding of the experiences of women drug users, seeking and receiving prenatal care and drug services from a specialist clinic.	NB only investigated on outcomes for drug abuses	between professionals (general practioner, social care, midwives, obstetricians)	intervention in this study: multidisciplinairy clinic on one location for drug using women is part of this qualitative research					women experienced continuity of care in the form of consistent staff (continuity of carer)	Better pregnancy outcomes for mother and child compared to single care elements delivered seperately.
Schlaefer, 2017	Bridging Health and Social Care - An Innovative Framework.	conference abstract -	not applicable - experience based			collaboration between the needed professionals and organisations. This depends on the domain (elderly, oncology is also part of this record). Between hospital, community healthcare and social services.	A multidisciplinary unit to assure integration of community services. A case manager function is needed to assure full integration. He/she will be assigned to coordinate ongoing care and assure full integration between hospital, community and social services.	patient centred care is het uitgangspunt waarop de auteurs een aantal modellen willen schetsen om dat te bereiken. > hier lijkt het dan toch een consequence te zijn.		changes in the organizational cultures of the participating organizations is necessary. Commitment has to be high to full implementation of processes.	an ongoing collaborative dialogue and creating necessary interfaces among IT systems of the involved organisations
Zander, 1978	Integration of general-practitioner and specialist antenatal care.	Research	Quantitative (case-control)			collaboration between obstetrician and general practitioner in antenatal and postnatal care.			identify the specific characteristics, competencies and skills of the care professionals or organisations involved so that each professional can undertake the role for which they are particularly suited		record sharing is an important item to succesfull integrate care.	there is a reduction in number of doctors seen in the intervention group	increase in breast feeding rate at the time of discharge from hospital
McFarland, 2020	the experiences of midwives in integrated maternity care: A qualitative metasynthesis	Research	Qualitative metasynthesis	To conduct a metasynthesis of eight qualitative studies of the experiences of midwives in integrated maternity practice; to identify common motifs among the eight studies through a thematic in- terpretive integration known as reciprocal translation; and to explore the effects on midwifery processes of care in the setting of integrated maternity practice.	A key attribute of successful collaboration in integrated care is adoption of a shared mental model or philosophy of care	midwives and obstetricians working together in a hospital setting.	Uitgangspunt geschetst in geincludeerde studies: low and high risk pregnancies are managed by midwife/physician teams.						Qualitative experiences fo midwives: increasing medicalization occurs in integrated maternity practices. This minimizes the profession of midwifery and the ablility to provide evidence based quality midwifery care.
Oçonnor, 2017	The universal, collaborative and dynamic model of specialist and advanced nursing and midwifery practice: A way forward?	Research	Qualitative (interviews)			collaboration in a model between specialists, advanced nurse and midwife practitioners.	healthcare professionals work in partnership across disciplinary boundaries to produce new and more effective models of care. In an integrated care approach pertinent to this model, physicians refer patients to the specialist nurse or midwife/advanced practitioner with expertise in managing acute and/or chronic care populations and vice versa.					A new model of care should include (according to care professionals who were interviewed): rapid acces to care, seamless patient flow across services
Nicolson, 2005	Shared maternity care: all care--not enough responsibility? An audit of patient care communications pre- and post- a multi-faceted intervention.	Research	Quantitative (patient record data)	This study aimed to implement and evaluate initiatives to improve communication between three maternityhospitals and general practitioners involved in shared maternity care in Melbourne	shared maternity care is used as a synonym of integrated care	In this record maternity hospitals and general practioners or midwives are subject of this study (primary and secondary sectors)					good commmunication is seen as a prerequisite to integrate shared maternity care between hospitals and general practitioner. Care coordinating and shared records lead to improved communication
Wildschut & Boesveld, 2018	Boek: integrale geboortezorg	Textbook	Not applicable			samenwerking wordt beschreven tussen verschillende zorgdomeinen betrokken bij de in de geb. zorg . Deze reikt van wijkgezorg, preconceptiezorg, geboortezorg, kraamzorg t/m JGZ.	Samenwerkingsmodel waarin zorgprofessionals onderling vakinhoudelijke en organisatorische afspraken maken op basis van gelijkwaardigheid met behoud van bevoegd- en bekwaamheden.	integrale zorg vraagt om optimale betrokkenheid van de moeder en evt partner bij het beleid. > zoals het hier staat is het een antecedent Als de integrale zorg goed ingeregeld is, sluit deze aan op de wensen en behoeften van de vrouw.	iedere professional uit de verschillende beroepsgroepen levert zorg vanuit eigen expertise. Gelijkwaardigheid, Respect, kennis van elkaars activiteiten/verantwoordelijkheden en leiderschap op basis van expertise en niet op basis van status is nodig	organisatie en duurzame afstemming is nodig om samen te kunnen werken, net als monitoring, evaluatie, rapportage en verantwoording. Elkaar constructieve kritiek durven geven is belangrijke voorwaarde	integrale zorg vraagt om interprofessionele afspraken, goede onderlinge comunicatie, duurzame samenwerking met gestructureerde uitwisseling van relevante informatie	de zorg moet door de moeder als eenheid worden ervaren. Ze moet niet steeds hetzelfde verhaal te hoeven doen bijv.	overbodige herhaling van diagnostisch onderzoek wordt voorkomen.
Stuurgroep rapport, 2009	Een goed begin 2009	Policy	Not applicable			Samenwerking wordt beschreven tussen geboortezorg professionals:verloskundigen, verloskundige actieve huisartsen, gynaecologen, kinderartsen en kraamzorginstellingen die in een bepaald gebied zorg leveren, maken deel uit van dat betreffende VSV.	verloskundige professionals nemen deel aan een netwerk/VSV. Er is een case manager/coordinator voor zorg	Om moeder en kind in de hoofdrol te kunnen plaatsen moet er beter worden geluisterd naar de ervaringen van de zwangere. Mede op basis daarvan moeten verdere verbeteringen worden doorgevoerd. Op deze manier wordt de zorg rond zwangerschap en geboorte gebaseerd op een luisterende en lerende organisatie. > zoals hier geformuleerd zou het een antecedent moeten zijn.		Het VSV geeft vertrouwen tussen en binnen de eerste, tweede en derde lijn. Samenwerking vergt organiseren, vastleggen, elkaar er aan houden en verantwoorden.	Dit VSV garandeert heldere en bindende afspraken van de professionals rond samenwerking. Deze moeten in afspraken vastgelegd worden. Informatie uitwisseling bij overdracht van zorg moet afgestemd zijn en digitaal ingeregeld worden. Verplichte registratie van data door alle professionals
NVOG visie integrale geboortezorg, 2018	aintegrale geboortezorg werpt eerste vruchten af	Policy (newsletter)	Not applicable			samenwerking tussen 1e en 2e lijns verloskundigen, gynaecologen ,ziekenhuis en kraamzorgorganisaties	experiment integrale bekostiging is ingezet met de bij samenwerking beschreven partijen.	maatwerk bieden aan de client bijv. zorg dichtbij huis waar het kan en in het ziekenhuis waar het moet. Vrijheid voor client in keuze voor behandelaar en behandeling.		Vertrouwen en heldere kaders zijn nodig om meer vrijheid in handelen te kunnen krijgen als zorgverlener en dat is nodig om in een IGO samen te kunnen werken.	gezamenlijk dossier , heldere kaders		het effect zou moeten zijn: terugdringen van babysterfte.
CPZ, 2014	Samenwerking in de geboortezorg: positieve ontwikkelingen, knelpunten en oplossingen	Policy (letter to ministry)	Not applicable		gebaseerd op 23 (stuurgroep rapport)	Naadloze samenwerking tussen ziekenhuis, 1e lijns vlk, gnaecologen, klin. Vlk, O&G verpl, kinderartsen en anesthesiologen en kraamzorgorganisaties	gelijkwaardig samenwerken van alle professionals. verbeteren coordinatie, geen scheiding 1e, 2e en 3e lijn wel gemeenschappelijke verantwoordelijkheid voor inhoud en proces.	En voorkomen van fragmentatie van zorg voor de client		geen belangenstrijd	dit wordt bereikt door het verbeteren van de coordinatie, continuiteit en eenduidige goed toegankelijke informatie voor vrouwen en zorgverleners	de vsvs zijn gericht op het leveren van continuiteit van zorg	integrale zorg moet erop gericht zijn de kwaliteit van zorg voor moeder en kind te verbeteren.
Perdok et al, 2014	Opinions of maternity care professionals about integration of care during labor for “moderate risk” indications: a Delphi study in the Netherlands.	Research	Qualitative (Delphi study)	This study aims to provide insight into the opinions of maternity care professionals about integration of care and involvement of primary care midwives in the intrapartum care of women with “moderate risk” factors.		close collaboration between primary and secondary care professionals during labor whereby prim. Care midwives continue to provide care to women with a moderate risk indication		integrated care is important to enhance more client-centered care > dan zou client centered care niet een attribute maar een consequence moeten zijn	professional autonomy is an important condition when integrating care. Prim care midwives would like to expand their tasks and responsibilities but there is no consensus in the delphipanel. Role divison and responsibilities play an important role. Where there is no consensus between prim midwives and sec care midwives there is no consensus on task shifting between prim and sec. care.	implementation of a new care model is only succesfull if there is support for change among all professionals concerned. Agreement among professionals on key elements is essential when implementing integrated care. Interdisciplinary education may enhance understanding among obstetricians about the contribution of midwives.	a high degree of consensus among all involved professionals is essential. There is a need to develop new guidelines when implementing integrated care	results of this delphi study: integrated care is important to enhance more continuity of care (this is their hypothesis as suggested in their introduction)
de Jongh et al, 2016	Integration of antenatal care services with health programmes in low- and middle-income countries: systematic review.	Research	systematic review	This review examines the evidence on how integra- tion of ANC services with PNC or other health services in LMICs affects health outcomes for women and children, health care provision		integration of care is researched for antenatal care with postnatal and other health services. Collaboration between different service providers involved in a woman’s care (eg, in integrated care teams);	Co–location of services, using a single point of access; A well–organised referral system, with follow–up and feedback among different service providers.					The review found evidence that integrated delivery results in improved uptake and utilisation of these services. Increased uptake of testing.	results could not be pooled on health outcomes due to heterogenety in type of service integration. Women reported improved satisfaction.
Rogers, 2003	Podium: doctors speak out. Sustainability and collaboration in maternity care in Canada: dreams and obstacles.	Policy ??	Not applicable - opinion based	explore integrated care to solve the problem of no sufficient maternity care in certain rural areas in Canada		collaborative approaches to care (physicians, midwives and nurses with obstetric experience)			valueing of the skills and contributions of each member, acknowleding their interdependence. Professional competence and an awareness of the strenghs and limitations of one's own and others disciplines.	What is needed to implement integrated care? Mutual respect by members of the maternity care team . A non hierarchical structure in which all participants work together with equal power an responsibility. Shared values, goals and vision. A willingness to commit time and energy to the process and commitment of leaders to reinforce collaborative behaviour.	Communication that encourages dialogue designed to explore differenct perspectives an a willingness to discuss differences.
Adeniyi et al, 2020	A Qualitative Study of Health Care Providers' Views on Integrating Oral Health into Prenatal Care.	Research	Qualitative - interviews	Objective: Providing preventive oral health during prenatal care is a recognized strategy for improving pregnant women's access to oral health care. This study sought to qualitatively explore the views of health care providers in British Columbia (BC), Canada, on strategies for integrating preventive oral health into prenatal care.;	is about integrating oral care into prenatal care.	most participants considered integrated care as care involving a variety of professionals	Participants did not expand on how these professionals would actually work together. They said it should be coordination in a network and based on cooperation. Several prenatal providers reported working in collaborative settings as multidisciplinairy care. Some professionals considered co-location as ideal for achieving integrated care as it would likey facilitate communication efficency and eff…		processes with defined roles for all health providers is recommended to facilitate the integration process	A team approach and collaboration is important in achieving integrated care according to care professionals. Referrals are the key approach for achieving interprofessional collaboration given that this collaboration is about referrals in the perception of the respondents. There is a need for training on integrated care and collaboration necessary to facilitate integrated care.	information sharing and communication is essential for succesful interprofessional collaboration. Lack of systems and processes is a challenge to achieving integration. Coordination is necessary whereby network managers are engaged to improve contact between units/organizations. Development of clear guidelines is recommended		Integrated care would facilitate efficiency, effectiveness and communication.
Barnea et al, 2021	From fragmented levels of care to integrated health care: Framework toward improved maternal and newborn health.	Research	Literature review			collaboration in a multidisciplinary team including midwives, primary obstetricians, maternal-fetal-medicine specialists, anesthesists and other subspecialty clinicians in order to deliver a coordinated set of perinatal healthcare services.	uitgangspunt geschets in intro: an integrated framework blends the expertise of different providers and creates a team-based approach where multiple services are available in one setting.			transfer from low to high risk should be ingrained in both provider and patient culture	where there are clearly defined agreements on high and low risk
Mayer & Bick, 2020	To what extent does UK and Irish maternity policy and guidance address integration of services to meet needs of women with comorbidity? A policy document review.	Research	Policy document review	The purpose of this pol- icy document review was to describe the extent to which integra- tion of care for pregnant and postnatal women with pre-existing or pregnancy onset of physical and/or psychological comorbidity has been addressed within recent maternity policy	continuity of care , referral, care pathways and a coordinating role for midwives are attributes mentioned in the policy documents. They are not specifically mentioned as attributes to integrated care.	Collaboration between midwives and clinicians	Multidisciplinary team with a midwife as a coordinator of care for women with complex pregnancies. Referring is essential when mental care and obstetric led care is required.				care pathway is used as a patient journey and a multiprofessionals care plan is used	This is described in all documents reviewed as being the same carer.	Findings in this policy review suggest that policy and guidance recommendations have repeatedly failed to address how clinicians and maternity service providers should integrate care to prevent adverse outcomes of maternal comorbidity.
Afrizal et al, 2020	Evaluation of integrated antenatal care implementation in primary health care: a study from an urban area in indonesia	Research	Mixed method (qualitative, interviews and quantitative, patient record data)	to evaluate the implementation of an integrated antenatal care (ANC) scheme t to describe the barriers for the midwives during the ANC record process.		different health providers such as private clinics and community health care involved in the antenatal care process. Intersectoral collaboration is necessary eg between midwife and community health worker	Good governance requires the healthcare organisations board to lead, guide an support the integrated care process. A non-formal coordination mechanism is considered essential. Coordination between multidisciplinary teams is necessary.		tasks and roles should be clear	Shared visions and goals across individuals are necessary to organise integrated care in a non-formal coordinated mechanism.	early risk detection and assessment, providing effective communication, safe birth preparedness, case management and referral system and family support. \guidelines to integrate community health with ANC is necessary. \data collection should be well organised. and patient records digital
Peterson et al, 2006	Guidelines for development of a multidisciplinary collaborative primary maternity care model	Policy	Not applicable - guideline based			collaboration for a common purpose	a joint communication and decision making process			shared goals			aim is to create more satisfaction in healthcare needs of participants
Kennedy et al, 2020		Research	Mixed method (qualitative, interviews and quantitative, national data on women)	Our purpose was to describe maternal and newborn outcomes and organization of care in four high-resource countries (Australia, Canada, the Netherlands, and United Kingdom) with consistently better outcomes and lower health care costs, and to identify opportunities for mulation and improvement in the United States.		collaboration across providers and systems. Eg. Midwife, registred nurse or midwife with special training and GP or integration between maternal, newborn and infant care	the capacity to transfer seamlessly across birth settings and coordinate care for women in remote settings. Effective collaboration involves working within establihed clinical networks and systems		when integrated systems are in place care is provided by competent providers	mutual trust and respect and interprofessional education were key factors for succesfull collaboration.	effective communication among local providers and transport. Care pathways . Timely referral and transfer to appropriate services when needed should be facilitated.	integration between maternal, newborn and infant care are imprtant for ensuring safe high-quality care continuum. There is seamless transfer of care across settings and provider	health care accesibility was enhanced by integrating services. Effective integration across the care pathway leads to favorable maternal and newborn outcomes.
CPZ, 2016	Zorgstandaard integrale geboortezorg	Policy (National guideline)	Not applicable			samenwerking tussen 1e en 2e lijns verloskundigen, gynaecologen ,ziekenhuis en kraamzorgorganisaties	gecoordineerde netwerkzorg	de zwangere centraal			electronic patient files
Vd Werf et al, 2022	Integrated maternal care strategies in low-and middle income countries: a systematic review	Research	Systematic review	this study aimed to identify and describe the strategies that have been used in low and middle income countries to integrate maternal care and their effect on the organisation.		interorganisational and interprofessional collaboration	coordinated, coherent and continuous maternity care service across the care continuum by cooperating actors. Organising a liaison (casemanager) as a link between the healthcare system an de patients increased collaboration. In some cases organisations were fully merged, in other organisations were weaker links between eacht other, such as referral networks or joint training. However, they all aff…	women centeredness of care	most important intervention to reduce maternal and neonatal care is delivery by a skilled health provider	develop a joint training to formalise the links between diverse professionals	establish a referral system and supporting acces to information	optimising speed for referral and timely referral to emergency obstetric care is critial for reducing maternal mortality	reducing maternal morbidity and mortality
Vedam et al, 2018	Mapping integration of midwives across the United States: Impact on access, equity, and outcomes	Research	Qualitative (Delphi study)	professionals collaborate on decision-making and when coordination of care is seamless, fewer intrapartum neonatal and maternal deaths occur during critical obstetric events [11]. Poor communication, disagreement, and lack of clarity around provider roles are identified as primary determinants of these adverse outcomes		Integrating midwives irrespective of practice site to the american health system							When midwives are more integrated to the maternity health system, obstetric interventions, neonatal mortality in a specific group and mortality rates are increasing, Not stats are presented in this article
